# Supplementary material for: A Cohort Study in Intensive Care Units: Health Decisions Related to Blood Transfusion during the COVID-19 Pandemic
Source: J Clin Med. 2022 Jul 28;11(15):4396. doi: 10.3390/jcm11154396 (PMC9368991; doi:10.3390/jcm11154396)
Supplement: Supplementary file 1 [file jcm-11-04396-s001.zip]

Archive with 1 entries (1 files):
- jcm-1788149-supplementary.pdf
